# Supplementary material for: Use of the growing environment as a source of variation to identify the quantitative trait transcripts and modules of co-expressed genes that determine chlorogenic acid accumulation
Source: Plant Cell Environ. 2010 Jul;33(7):1220–33. doi: 10.1111/j.1365-3040.2010.02141.x (PMC2904492; doi:10.1111/j.1365-3040.2010.02141.x)
Supplement: Supplementary file 1 [file pce0033-1220-SD1.xls]

## Sheet: Table S1
Plot N°				Plot N°	1	2	3	4	5	6	7	8	9	10	11	12	13	14	15	16
Plot name				Plot name	Delauney	Sliti	Virapin	Sadeyen	Fontaine JP	Maison rouge	Picard	Fontaine	Mariane	Gonthier	Lebreton	Maillot	Hoareau	Lebon	Victoire	Ottaviani
Longitude				Longitude	55 21 08	55 21 03	55 16 48	55 18 12	55 18 41	55 23 38	55 24 02	55 25 02	55 31 32	55 32 52	55 33 39	55 38 39	55 21 08	55 36 23	55 30 24	55 40 39
Latitude				Latitude	205736	210031	210518	210720	210709	211600	211317	211235	211738	211729	211659	212008	205736	211936	210316	210316
Elevation				Elevation (m)	500	980	585	805	985	150	790	1032	549	757	1014	315	463	661	880	270
Climate				T min (°C)	18	9.6	14.6	14	10.3	21.8	10.8	9.9	15.8	13.7	10.7	16.3	18.4	12.6	12.3	22.5
Climate				Tmean (°C)	22	13.4	18.9	17.5	14.3	25.3	14.4	14	19.5	17	14.9	19.3	21.2	16.2	16.4	23.9
Climate				Tmax (°C)	26.6	17.3	23.8	22	19.1	28.6	19.2	17.7	24.1	21.1	20	24.3	25.2	20.9	21.6	26.4
Climate				TR (Tmax - Tmin)	8.6	7.7	9.2	7.9	8.8	6.8	8.4	7.8	8.2	7.4	9.3	8	6.8	8.4	9.3	3.9
Climate				Rain (mm.d-1)	2.7	2.6	3	3	2.9	3.8	2.7	2	3.8	4.2	4.2	4.7	1.5	5.1	1.4	9
Climate				Irradiance (J.cm-2.d-1)	1150	1023	1043	1031	973	1728	1164	1349	1374	1148	1133	1284	1488	1199	1270	1783
Climate				ETP (mm.d-1)	2.9	1.9	2.2	2.2	2.2	4.6	2.7	3.3	3.4	2.6	2.6	2.5	2.5	2.4	1.9	2.1
Metabolites (% DM)		3-CQA	3-CQA	stage 3		0.0973743	0.086808	0.111975	0.0810972		0.0846086	0.0836406	0.0948599	0.0835115	0.096079		0.0833552	0.0821839		0.0940366
Metabolites (% DM)		3-CQA	3-CQA	stage 4	0.115677	0.0627492		0.065579	0.0525208	0.0647617	0.0435383	0.0540131	0.0725548	0.0859593	0.0468065	0.102333	0.134597	0.131147	0.101704	0.0889743
Metabolites (% DM)		3-CQA	3-CQA	stage 5	0.444871	0.0889202	0.233455	0.143739	0.0942979	0.274839	0.0988693	0.0853819	0.182755	0.215178	0.102037	0.185912	0.258066	0.302192	0.178633	0.426006
Metabolites (% DM)		3-CQA	3-CQA	stage 6	0.360069	0.161053	0.40454	0.236204	0.167844	0.396623	0.201675	0.17625	0.257621	0.31775	0.181	0.301646	0.345671	0.353177	0.271379	0.541375
Metabolites (% DM)		3-CQA	3-CQA	stage 7	0.396782	0.203412	0.430825	0.243771	0.179902	0.353281	0.228536	0.209599	0.270739	0.287127	0.240983	0.31375	0.399856	0.330037	0.316984	0.555791
Metabolites (% DM)		5-CQA	5-CQA	stage 3		3.86879	5.40014	3.93149	3.55517		3.61966	3.9091	3.78356	3.83961	3.57312		4.86107	4.50677		3.51976
Metabolites (% DM)		5-CQA	5-CQA	stage 4	17.9618	11.1781		9.88842	7.54092	13.5199	13.3497	9.87191	13.7467	12.71	13.3853	12.0991	16.2775	10.996	16.903	12.2149
Metabolites (% DM)		5-CQA	5-CQA	stage 5	8.52212	9.47035	8.07156	8.45553	9.14981	6.42256	11.5018	9.57967	6.71865	6.18735	10.5632	8.42796	7.40373	8.56328	8.24349	4.80659
Metabolites (% DM)		5-CQA	5-CQA	stage 6	4.42492	5.22762	4.50039	4.95231	5.57174	4.29305	5.037	4.70433	5.43262	4.97332	4.91179	5.00252	4.77978	5.39779	5.31039	4.49799
Metabolites (% DM)		5-CQA	5-CQA	stage 7	4.33098	5.55593	5.39404	4.94595	5.25274	4.12039	5.05824	4.96968	5.21494	4.39009	5.64553	4.90425	4.97135	5.00103	4.85865	4.77966
Metabolites (% DM)		4-CQA	4-CQA	stage 3		0.0802802	0.0790977	0.087543	0.0733574		0.0594774	0.065844	0.104495	0.0903178	0.0747791		0.114151	0.114116		0.0889452
Metabolites (% DM)		4-CQA	4-CQA	stage 4	0.530284	0.22307		0.179031	0.12538	0.294314	0.238677	0.179087	0.322979	0.386526	0.230452	0.424925	0.549439	0.446385	0.494117	0.253882
Metabolites (% DM)		4-CQA	4-CQA	stage 5	0.847346	0.371222	0.588075	0.466744	0.390267	0.57049	0.434534	0.395613	0.464697	0.491327	0.428128	0.510365	0.578923	0.718035	0.504063	0.643687
Metabolites (% DM)		4-CQA	4-CQA	stage 6	0.556368	0.387338	0.608213	0.460699	0.41683	0.578491	0.428033	0.393068	0.498384	0.540787	0.407009	0.529627	0.550704	0.60991	0.514816	0.726557
Metabolites (% DM)		4-CQA	4-CQA	stage 7	0.584947	0.445957	0.669311	0.459867	0.403559	0.527095	0.444915	0.428376	0.511378	0.480948	0.494011	0.530895	0.610513	0.555129	0.533772	0.752311
Metabolites (% DM)		4-FQA	4-FQA	stage 3		0.0411043	0.143499	0.0443377	0.0363632		0.0471914	0.034268	0.0461014	0.0440945	0.0349719		0.084695	0.0966269		0.0426901
Metabolites (% DM)		4-FQA	4-FQA	stage 4	0.485347	0.232721		0.223954	0.13885	0.318178	0.252388	0.172615	0.341308	0.223863	0.245427	0.261834	0.448519	0.20647	0.259685	0.552363
Metabolites (% DM)		4-FQA	4-FQA	stage 5	0.131085	0.122635	0.117616	0.11769	0.121565	0.0969681	0.164163	0.130577	0.0805852	0.0665137	0.140459	0.126862	0.117708	0.099732	0.0893055	0.0687707
Metabolites (% DM)		4-FQA	4-FQA	stage 6	0.0696606	0.0527378	0.0503687	0.0514472	0.062569	0.0551521	0.0514746	0.0484513	0.0511951	0.0464033	0.0492936	0.0532845	0.0600104	0.0568297	0.055242	0.0642341
Metabolites (% DM)		4-FQA	4-FQA	stage 7	0.0528428	0.0626555	0.0631921	0.0505976	0.0568383	0.0502368	0.0510875	0.0524689	0.0580418	0.0481062	0.0532296	0.0499234	0.0635401	0.0477542	0.0583048	0.0700302
Metabolites (% DM)		5-FQA	5-FQA	stage 3		0.414161	0.732301	0.319935	0.483636		0.213274	0.330704	0.358715	0.467738	0.391587		0.580957	0.587155		0.388193
Metabolites (% DM)		5-FQA	5-FQA	stage 4	1.74	0.984833		1.10318	0.892687	1.58625	1.06382	1.27319	1.1748	1.08674	1.2942	1.20143	1.49223	1.0641	1.26667	1.58322
Metabolites (% DM)		5-FQA	5-FQA	stage 5	1.04555	0.664844	0.628162	0.608592	0.714109	0.627844	0.821863	0.856589	0.43965	0.439782	0.822399	0.700529	0.651275	0.644043	0.513182	0.459186
Metabolites (% DM)		5-FQA	5-FQA	stage 6	0.48356	0.338001	0.379544	0.396017	0.424929	0.476952	0.42373	0.42185	0.381756	0.374161	0.449875	0.435557	0.448222	0.441721	0.384005	0.434924
Metabolites (% DM)		5-FQA	5-FQA	stage 7	0.464953	0.386358	0.439942	0.381544	0.434725	0.410922	0.400674	0.408738	0.39023	0.377619	0.457139	0.425037	0.44752	0.420003	0.39877	0.382051
Metabolites (% DM)		di3,4-CQA	di3,4-CQA	stage 3		0.0709814	0.0790647	0.0935903	0.0692487		0.0697571	0.0690025	0.0966965	0.0787273	0.0741301		0.0846448	0.090754		0.0745796
Metabolites (% DM)		di3,4-CQA	di3,4-CQA	stage 4	0.222516	0.0603732		0.0761226	0.0592888	0.113333	0.0677068	0.0710914	0.11063	0.126429	0.0792583	0.135571	0.173554	0.178742	0.144081	0.112856
Metabolites (% DM)		di3,4-CQA	di3,4-CQA	stage 5	0.349649	0.0709581	0.178651	0.103557	0.0721368	0.185009	0.0842622	0.0826057	0.1127	0.125185	0.0974364	0.15051	0.200007	0.213392	0.115108	0.23839
Metabolites (% DM)		di3,4-CQA	di3,4-CQA	stage 6	0.200761	0.0898686	0.181353	0.120341	0.0960118	0.205305	0.095387	0.0961962	0.129168	0.16133	0.100529	0.169805	0.199319	0.172236	0.139649	0.28606
Metabolites (% DM)		di3,4-CQA	di3,4-CQA	stage 7	0.22867	0.111015	0.206871	0.117669	0.100225	0.180834	0.108607	0.114408	0.128546	0.151119	0.125715	0.166464	0.219716	0.151623	0.146019	0.258996
Metabolites (% DM)		di3,5-CQA	di3,5-CQA	stage 3		1.52999	1.24895	1.83309	1.3002		1.83745	1.85482	1.63027	1.42872	1.50169		1.63184	1.42708		1.50521
Metabolites (% DM)		di3,5-CQA	di3,5-CQA	stage 4	3.16924	1.19243		1.39515	1.08706	1.85519	1.40746	1.2922	1.93365	1.77284	1.59149	1.68491	2.31352	1.76789	1.95009	1.71307
Metabolites (% DM)		di3,5-CQA	di3,5-CQA	stage 5	1.20576	0.917185	0.883458	1.04728	0.900987	0.77558	1.10606	1.00113	0.825014	0.86653	1.07343	0.949102	0.921006	1.07076	0.90639	0.721097
Metabolites (% DM)		di3,5-CQA	di3,5-CQA	stage 6	0.767251	0.93354	0.78293	0.855964	0.98325	0.618058	0.796335	0.903948	0.905616	0.764646	0.897585	0.844418	0.668332	0.805901	0.860283	0.687585
Metabolites (% DM)		di3,5-CQA	di3,5-CQA	stage 7	0.755067	1.12265	0.942096	0.836596	0.998106	0.701507	0.826251	0.871214	0.823801	0.659479	0.959875	0.74384	0.692555	0.811806	0.775495	0.532427
Metabolites (% DM)		di4,5-CQA	di4,5-CQA	stage 3		0.0510498	0.0653138	0.0690439	0.0510261		0.0680107	0.0656621	0.0761947	0.0681785	0.0583103		0.0792354	0.0725436		0.0541536
Metabolites (% DM)		di4,5-CQA	di4,5-CQA	stage 4	0.179099	0.0466878		0.06863	0.0487486	0.109035	0.0513903	0.0643471	0.0920417	0.0761942	0.0625459	0.0997921	0.160591	0.126553	0.116024	0.0999999
Metabolites (% DM)		di4,5-CQA	di4,5-CQA	stage 5	0.170149	0.0347743	0.0674506	0.054322	0.0369763	0.125739	0.0435073	0.0421694	0.0558336	0.0601961	0.0467263	0.0802588	0.100067	0.0877501	0.0498064	0.14844
Metabolites (% DM)		di4,5-CQA	di4,5-CQA	stage 6	0.125599	0.0596023	0.102886	0.0754648	0.0671285	0.203451	0.0644836	0.0699882	0.0820162	0.094348	0.0752218	0.108859	0.13851	0.0877432	0.0841924	0.23386
Metabolites (% DM)		di4,5-CQA	di4,5-CQA	stage 7	0.172448	0.0893177	0.138612	0.0813685	0.0940515	0.12996	0.0832286	0.091813	0.0879053	0.0889135	0.100033	0.115525	0.181602	0.0959355	0.106997	0.212266
	Sol Genomic Network Accession	Genbank Accession	Name
Transcripts	SGN-U353704	EH662404	4CL1	stage 3	0.817842	0.18066	0.548546	0.574365	0.0951503	0.169822	0.029795	0.103031	0.759643	0.157089	0.163373		0.0851753	0.0525688		0.440686
Transcripts	SGN-U353704	EH662404	4CL1	stage 4	0.536754	0.0923235		0.156842	0.0794841	0.219863	0.16668	0.148398	0.122228	0.0655748	0.151041	0.0883907	0.0940745	0.0956099	0.186223	0.103471
Transcripts	SGN-U353704	EH662404	4CL1	stage 5	0.163383	0.0275987	0.312451	0.0213861	0.0641709	0.13095	0.0436991	0.0450749	0.182707	0.140207	0.126837	0.160922	0.18283	0.086325	0.0254771	0.0651065
Transcripts	SGN-U353704	EH662404	4CL1	stage 6	0.242044	0.429534	0.162822	0.272818	0.281152	0.413464	0.135598	0.409441	0.318914	0.322323	0.467106	0.136374	0.40501	0.0162792	0.667126	0.731368
Transcripts	SGN-U353704	EH662404	4CL1	stage 7	0.169957	0.254891	0.431147	0.339445	0.637039	0.192532	0.320604	0.772614	0.215995	0.338286	0.813378	0.431081	0.736147	0.243976	0.301184	0.144553
Transcripts	SGN-U348675	DV689388	CCR4	stage 3	0.0461945	0.100317	0.0387908	0.0375801	0.103646	0.0622476	0.0697743	0.0842492	0.0370822	0.0870557	0.046134		0.0355277	0.041208		0.0241232
Transcripts	SGN-U348675	DV689388	CCR4	stage 4	0.128109	0.0675135		0.0265074	0.0692968	0.0911842	0.0983688	0.0657833	0.0516752	0.206946	0.10978	0.062729	0.167359	0.0823596	0.150346	0.0283558
Transcripts	SGN-U348675	DV689388	CCR4	stage 5	0.557297	0.507205	0.707292	0.395525	0.29528	0.31457	0.452799	0.333859	0.26652	0.266992	0.505376	0.404245	0.387282	0.370181	0.157154	0.507454
Transcripts	SGN-U348675	DV689388	CCR4	stage 6	0.334202	0.399067	0.241781	0.245768	0.246461	0.432796	0.304259	0.329937	0.322488	0.34041	0.368476	0.355176	0.327054	0.195582	0.298818	0.181226
Transcripts	SGN-U348675	DV689388	CCR4	stage 7	0.822787	0.706425	0.571336	0.372616	0.695372	0.89743	0.576954	0.744767	0.375521	0.712219	0.433701	0.335547	0.639333	0.218124	0.499445	0.293577
Transcripts		DQ269127	C3'Hc2	stage 3	0.184983	0.164052	0.521993	0.215416	0.296775	0.388302	0.511492	0.139562	0.693519	0.395122	0.238267		0.162945	0.830634		0.609094
Transcripts		DQ269127	C3'Hc2	stage 4	0.0180678	0.0592623		0.275403	0.116904	0.142846	0.106301	0.0957194	0.0802861	0.0490076	0.0993321	0.0921314	0.11644	0.0906265	0.441719	0.324133
Transcripts		DQ269127	C3'Hc2	stage 5	0.00398075	0.0287309	0.00501038	0.0453093	0.0145471	0.00914149	0.0170571	0.0271443	0.0243469	0.0264743	0.0242152	0.0577895	0.0197914	0.0184762	0.019344	0.041677
Transcripts		DQ269127	C3'Hc2	stage 6	0.147478	0.240033	0.116291	0.331702	0.280115	0.18284	0.392028	0.1696	0.0826675	0.183322	0.0841915	0.128989	0.0637729	0.0542657	0.273475	0.423539
Transcripts		DQ269127	C3'Hc2	stage 7	0.197717	0.296895	0.344814	0.486398	0.363446	0.221357	0.148487	0.201927	0.401803	0.138617	0.173521	0.375346	0.409853	0.0662141	0.284566	0.137659
Transcripts	SGN-U349469	AM117807	4CL8	stage 3	0.0654515	0.153645	0.153763	0.136843	0.198181	0.22401	0.121961	0.105788	0.188052	0.172984	0.260629		0.835684	0.393874		0.180338
Transcripts	SGN-U349469	AM117807	4CL8	stage 4	0.0466152	0.367848		0.281921	0.296895	0.14691	0.213548	0.285441	0.339038	0.170913	0.378859	0.183538	0.185994	0.149816	0.35672	0.402721
Transcripts	SGN-U349469	AM117807	4CL8	stage 5	0.0340638	0.457914	0.0966308	0.19324	0.0916247	0.0707402	0.223679	0.119318	0.172036	0.207097	0.366672	0.410328	0.113475	0.230684	0.229414	0.132085
Transcripts	SGN-U349469	AM117807	4CL8	stage 6	0.287154	0.323925	0.120148	0.146485	0.190251	0.0969406	0.726663	0.186938	0.0575384	0.105851	0.110467	0.094139	0.080925	0.324966	0.105649	0.0911997
Transcripts	SGN-U349469	AM117807	4CL8	stage 7	0.165166	0.132226	0.0676761	0.116851	0.0602122	0.048578	0.0859164	0.0306929	0.0491154	0.0769668	0.0988242	0.129934	0.0520277	0.0476043	0.0777902	0.0283588
Transcripts	SGN-U352383	DV689190	F5H2	stage 3	0.501068	0.114004	0.156454	0.539509	0.129335	0.0807734	0.0341989	0.0751319	0.163433	0.0497673	0.13027		0.183517	0.275203		0.190324
Transcripts	SGN-U352383	DV689190	F5H2	stage 4	0.262538	0.114384		0.0848737	0.138291	0.348865	0.244628	0.101486	0.284719	0.193785	0.0123436	0.0493311	0.212277	0.177712	0.3222	0.0485032
Transcripts	SGN-U352383	DV689190	F5H2	stage 5	0.165783	0.383474	0.415804	0.454606	0.446401	0.80687	0.523531	0.620521	0.788519	0.450003	0.226923	0.342702	0.490305	0.244941	0.223954	0.328127
Transcripts	SGN-U352383	DV689190	F5H2	stage 6	0.238477	0.243484	0.761025	0.595117	0.272529	0.788528	0.171245	0.31673	0.136397	0.218893	0.20419	0.36709	0.294896	0.274037	0.265613	0.76281
Transcripts	SGN-U352383	DV689190	F5H2	stage 7	0.504022	0.256858	0.436507	0.384672	0.0276845	0.157749	0.0479787	0.112806	0.230562	0.195203	0.231183	0.42009	0.131398	0.0553037	0.0524572	0.0807991
Transcripts		EH662405	F5H1	stage 3	0.0269843	0.523307	0.745842	0.33492	0.482699	0.439256	0.171857	0.185027	0.50932	0.471937	0.372988		0.620186	0.451311		1
Transcripts		EH662405	F5H1	stage 4	0.00533046	0.0345054		0.212087	0.166302	0.0521232	0.0667386	0.0932869	0.0223227	0.018793	0.0537301	0.0953587	0.0391048	0.0296512	0.171017	0.157356
Transcripts		EH662405	F5H1	stage 5	0.00314765	0.00715335	0.00826764	0.0226847	0.00367991	0.00714901	0.0102932	0.00777941	0.0460169	0.0440096	0.0110615	0.0309465	0.00446816	0.0242213	0.0350861	0.0218804
Transcripts		EH662405	F5H1	stage 6	0.146323	0.277801	0.226772	0.289673	0.267064	0.0647294	0.230841	0.180987	0.247284	0.229579	0.189373	0.0921104	0.243147	0.25925	0.177087	0.11219
Transcripts		EH662405	F5H1	stage 7	0.145735	0.217579	0.136467	0.188757	0.176568	0.155174	0.150782	0.0823173	0.0605495	0.195337	0.176322	0.158519	0.175498	0.20271	0.224664	0.0291942
Transcripts	SGN-U347498	DV703229	CCR1	stage 3	0.0950822	0.0225106	0.0786259	0.12814	0.0292487	0.056708	0.0290207	0.0368171	0.105509	0.0315154	0.0436489		0.00777609	0.0287217		0.11324
Transcripts	SGN-U347498	DV703229	CCR1	stage 4	0.118263	0.0547271		0.0529105	0.0200715	0.0620317	0.052446	0.049473	0.0364278	0.0664205	0.0318678	0.0207054	0.0570705	0.0437412	0.0375166	0.0284463
Transcripts	SGN-U347498	DV703229	CCR1	stage 5	0.101785	0.138314	0.178099	0.115759	0.173352	0.200099	0.112355	0.189805	0.228537	0.191136	0.0689124	0.0567051	0.108954	0.042221	0.0517967	0.0477795
Transcripts	SGN-U347498	DV703229	CCR1	stage 6	0.360419	0.348479	0.235437	0.492743	0.390236	0.425385	0.267459	0.264738	0.338685	0.293005	0.413046	0.434421	0.474522	0.0485633	0.254488	0.646671
Transcripts	SGN-U347498	DV703229	CCR1	stage 7	0.382781	0.546251	0.631306	0.977251	0.882113	0.186251	0.188175	0.57971	0.452752	0.219518	0.330594	0.787706	0.495676	0.0777062	0.157822	0.184684
Transcripts	SGN-U347752	EE198746	CAD8	stage 3	0.209783	0.192205	0.38533	0.434336	0.430735	0.211265	0.437984	0.356003	0.414917	0.339803	0.571282		0.150255	0.50794		0.415161
Transcripts	SGN-U347752	EE198746	CAD8	stage 4	0.216933	0.251658		0.416615	0.290704	0.1748	0.344552	0.269339	0.255989	0.266255	0.196495	0.45997	0.394058	0.381427	0.252322	0.299081
Transcripts	SGN-U347752	EE198746	CAD8	stage 5	0.147257	0.319073	0.344276	0.375961	0.337658	0.274212	0.227421	0.329731	0.416293	0.420269	0.332569	0.220576	0.202533	0.452486	0.435325	0.101415
Transcripts	SGN-U347752	EE198746	CAD8	stage 6	0.666969	0.649833	0.500621	0.657881	0.772864	0.566425	0.896148	0.46283	0.53637	0.446342	0.550985	0.530732	0.730429	0.519779	0.431114	0.678479
Transcripts	SGN-U347752	EE198746	CAD8	stage 7	0.245409	0.720502	0.589255	0.491665	0.579647	0.427729	0.227046	0.282645	0.465643	0.42611	0.27465	0.275549	0.345283	0.275765	0.247109	0.149118
Transcripts	SGN-U347744	EE194808	CAD2	stage 3	0.827254	0.206067	0.613045	0.692116	0.433747	0.292721	0.443317	0.348955	0.316804	0.381233	0.698649		0.077044	0.344865		0.372919
Transcripts	SGN-U347744	EE194808	CAD2	stage 4	0.702834	0.65157		0.722095	0.405861	0.375255	0.755701	0.495139	0.421941	0.267211	0.33457	0.156676	0.142026	0.453593	0.18425	0.339991
Transcripts	SGN-U347744	EE194808	CAD2	stage 5	0.236794	0.464424	0.514434	0.342174	0.412043	0.314208	0.292654	0.498925	0.456229	0.433676	0.347244	0.110373	0.312015	0.0677865	0.130475	0.159637
Transcripts	SGN-U347744	EE194808	CAD2	stage 6	0.334778	0.524933	0.257245	0.410394	0.556327	0.164302	0.511512	0.340545	0.127968	0.250689	0.525404	0.414413	0.479383	0.163434	0.284649	0.452206
Transcripts	SGN-U347744	EE194808	CAD2	stage 7	0.288273	0.774086	0.595169	0.858617	0.991422	0.246133	0.18674	0.622202	0.243664	0.217957	0.194974	0.410727	0.406557	0.0506953	0.210733	0.291958
Transcripts	SGN-U350674	EL645414	CCoAOMT1	stage 3	0.179354	0.0341532	0.105096	0.0787204	0.0305961	0.0490081	0.0303931	0.0461433	0.107245	0.0350099	0.0501197		0.0318045	0.0533813		0.111503
Transcripts	SGN-U350674	EL645414	CCoAOMT1	stage 4	0.113547	0.042055		0.071227	0.0197927	0.0982269	0.0607858	0.0428564	0.0528021	0.0488706	0.0272702	0.0384319	0.0328093	0.0669438	0.0386075	0.0230427
Transcripts	SGN-U350674	EL645414	CCoAOMT1	stage 5	0.0794897	0.0639449	0.122976	0.0890171	0.103927	0.172828	0.0677193	0.120023	0.161319	0.134215	0.0466585	0.0232809	0.112263	0.0471738	0.0379476	0.0938429
Transcripts	SGN-U350674	EL645414	CCoAOMT1	stage 6	0.234632	0.187379	0.120262	0.18967	0.184431	0.229738	0.109471	0.153381	0.212001	0.190526	0.20025	0.240477	0.279176	0.0353485	0.154225	0.445426
Transcripts	SGN-U350674	EL645414	CCoAOMT1	stage 7	0.334963	0.336016	0.417482	0.700484	0.591237	0.284366	0.194227	0.711223	0.366864	0.170746	0.21515	0.661262	0.144808	0.402991	0.239964	0.160416
Transcripts	SGN-U348109	EE195971	CAD5	stage 3	0.174914	0.028142	0.344283	0.185937	0.154509	0.268096	0.0645128	0.128922	0.374214	0.109044	0.206616		0.0485413	0.492683		0.559817
Transcripts	SGN-U348109	EE195971	CAD5	stage 4	0.181296	0.173606		0.372561	0.215652	0.3457	0.17867	0.26363	0.211957	0.169218	0.106328	0.324762	0.331221	0.198741	0.398423	0.315736
Transcripts	SGN-U348109	EE195971	CAD5	stage 5	0.058647	0.127385	0.16177	0.125249	0.199469	0.139558	0.0751825	0.191923	0.145848	0.141933	0.125046	0.144878	0.0964078	0.146208	0.183586	0.139851
Transcripts	SGN-U348109	EE195971	CAD5	stage 6	0.368328	0.264002	0.154966	0.279526	0.343024	0.166435	0.284411	0.301475	0.326668	0.305476	0.190289	0.297042	0.218573	0.174681	0.278289	1
Transcripts	SGN-U348109	EE195971	CAD5	stage 7	0.230685	0.383652	0.450914	0.811911	0.754253	0.378571	0.218174	0.658779	0.359373	0.116126	0.321415	0.738734	0.0863245	0.460729	0.263928	0.24858
Transcripts	SGN-U348813	EE198074	PAL2	stage 3	0.103207	0.0317008	0.120231	0.143368	0.0489344	0.0442262	0.00457578	0.055597	0.0951513	0.0680172	0.129181		0.0780176	0.098148		0.202727
Transcripts	SGN-U348813	EE198074	PAL2	stage 4	0.0697793	0.278954		0.597485	0.263943	0.0974228	0.244732	0.451028	0.201243	0.0774321	0.297167	0.124104	0.194778	0.187006	0.113214	0.274908
Transcripts	SGN-U348813	EE198074	PAL2	stage 5	0.0142722	0.0235567	0.0465748	0.0657851	0.0435582	0.0222168	0.0774344	0.0403026	0.0349553	0.0196274	0.0282842	0.037036	0.0215441	0.033067	0.0656281	0.0218094
Transcripts	SGN-U348813	EE198074	PAL2	stage 6	0.233671	0.344344	0.135727	0.638552	0.660258	0.0742553	0.815147	0.297176	0.49322	0.377259	0.330648	0.310955	0.382696	0.207709	0.33897	0.510333
Transcripts	SGN-U348813	EE198074	PAL2	stage 7	0.191355	0.262725	0.422595	0.658078	1	0.182291	0.315157	0.578771	0.272726	0.170762	0.255549	0.697373	0.281308	0.000725475	0.201286	0.0838867
Transcripts	SGN-U352975	AF460203	PAL1	stage 3	0.110949	0.149302	0.394111	0.282433	0.0853613	0.188945	0.0519505	0.106167	0.196616	0.0828072	0.194307		0.0672714	0.18204		0.820078
Transcripts	SGN-U352975	AF460203	PAL1	stage 4	0.0872981	0.147517		0.254054	0.0695877	0.142183	0.162519	0.184681	0.164841	0.0553368	0.125922	0.116719	0.113855	0.112997	0.164127	0.186422
Transcripts	SGN-U352975	AF460203	PAL1	stage 5	0.0487371	0.0480445	0.0950157	0.0622166	0.0368515	0.0433048	0.0245246	0.0382792	0.0504087	0.0604027	0.033545	0.0585452	0.0456502	0.0464341	0.0429326	0.0306307
Transcripts	SGN-U352975	AF460203	PAL1	stage 6	0.259891	0.371571	0.106698	0.332386	0.339352	0.192083	0.451907	0.189022	0.276891	0.235147	0.180361	0.216509	0.323798	0.0501766	0.246587	0.242221
Transcripts	SGN-U352975	AF460203	PAL1	stage 7	0.290515	0.594691	0.401632	0.428146	0.937772	0.338139	0.317914	0.503539	0.514551	0.217171	0.316518	0.350607	0.343617	0.0446868	0.152401	0.0628709
Transcripts	SGN-U349054	AM116757	HCT	stage 3	0.0931433	0.10017	0.516491	0.303974	0.326541	0.190845	0.242839	0.162258	0.41838	0.312491	0.233088		0.134761	0.646474		0.778211
Transcripts	SGN-U349054	AM116757	HCT	stage 4	0.0170032	0.0936279		0.343338	0.120423	0.105738	0.101864	0.118147	0.073413	0.0637455	0.0757672	0.102009	0.068995	0.123035	0.172598	0.245428
Transcripts	SGN-U349054	AM116757	HCT	stage 5	0.0104097	0.0214065	0.0193624	0.0495395	0.0266012	0.0289697	0.0296908	0.0451604	0.0281278	0.0208894	0.024279	0.0373195	0.0246508	0.0383058	0.0350961	0.00954327
Transcripts	SGN-U349054	AM116757	HCT	stage 6	0.170291	0.196885	0.0587363	0.282909	0.263681	0.10481	0.433686	0.194779	0.253472	0.188033	0.166365	0.113368	0.158683	0.0732345	0.175261	0.338592
Transcripts	SGN-U349054	AM116757	HCT	stage 7	0.123765	0.281668	0.378897	0.360458	0.793615	0.248644	0.286704	0.704592	0.351124	0.141286	0.254821	0.466084	0.452807	0.101578	0.25721	0.0906261
Transcripts	SGN-U351824	EH662413	POD	stage 3	0.205703	0.517896	0.765236	0.626297	0.523687	0.516161	0.588479	0.397536	0.676104	0.845469	0.592671		0.597941	0.443801		0.468108
Transcripts	SGN-U351824	EH662413	POD	stage 4	0.486596	0.282386		0.0965314	0.543597	0.382383	0.253718	0.143457	0.129248	0.230717	0.17609	0.127587	0.183684	0.254215	0.434072	0.0278861
Transcripts	SGN-U351824	EH662413	POD	stage 5	0.54765	0.218231	0.376486	0.295056	0.156124	0.211016	0.398886	0.264364	0.131043	0.147078	0.401695	0.195208	0.251948	0.196256	0.114935	0.414207
Transcripts	SGN-U351824	EH662413	POD	stage 6	0.0161311	0.0175053	0.0205746	0.00818535	0.0136506	0.0213124	0.0198872	0.0197265	0.112792	0.0156795	0.0149905	0.0520977	0.0191073	0.0747384	0.0134457	0.0076594
Transcripts	SGN-U351824	EH662413	POD	stage 7	0.00491294	0.00513578	0.00476099	0.00874255	0.00493588	0.00772599	0.00667117	0.00276348	0.00556792	0.00485567	0.00368172	0.0185737	0.00543009	0.00872058	0.0134815	0.00343589
Transcripts	SGN-U348076	EE199140	C4H	stage 3	0.33557	0.0748619	0.534937	0.27888	0.164904	0.184095	0.0870827	0.159831	0.387928	0.202153	0.277923		0.224849	0.323375		0.723848
Transcripts	SGN-U348076	EE199140	C4H	stage 4	0.265585	0.390275		0.636277	0.2362	0.237787	0.386363	0.453402	0.421948	0.12731	0.423834	0.386876	0.323244	0.1935	0.207198	0.410566
Transcripts	SGN-U348076	EE199140	C4H	stage 5	0.12849	0.0569095	0.167381	0.118459	0.0970109	0.0719243	0.091265	0.104705	0.102693	0.0782061	0.0672248	0.0953255	0.0584835	0.128065	0.151601	0.0609639
Transcripts	SGN-U348076	EE199140	C4H	stage 6	0.330928	0.455323	0.262457	0.410786	0.525722	0.267139	0.576774	0.20571	0.443044	0.518747	0.356603	0.354467	0.606817	0.147371	0.293205	0.673702
Transcripts	SGN-U348076	EE199140	C4H	stage 7	0.228191	0.527328	0.715675	0.759248	0.792666	0.454683	0.250303	0.682313	0.531595	0.271503	0.266298	0.915899	0.44805	0.17809	0.32077	0.268895
Transcripts	SGN-U353774	EH662414	CCR2	stage 3	0.111388	0.111291	0.110711	0.111749	0.0589113	0.100227	0.071928	0.0683734	0.100613	0.0497396	0.076998		0.0470499	0.0778558		0.118577
Transcripts	SGN-U353774	EH662414	CCR2	stage 4	0.129872	0.0495191		0.0375103	0.0419739	0.0786524	0.0770411	0.0615775	0.0422675	0.0530462	0.0275322	0.0267573	0.0390369	0.0466475	0.0705957	0.0369599
Transcripts	SGN-U353774	EH662414	CCR2	stage 5	0.149274	0.443638	0.130838	0.119861	0.14708	0.176069	0.145977	0.166252	0.315825	0.311141	0.158805	0.0522489	0.185562	0.0500757	0.0586287	0.34427
Transcripts	SGN-U353774	EH662414	CCR2	stage 6	0.536076	0.403433	0.180199	0.480632	0.34669	0.700787	0.297771	0.340176	0.29132	0.239922	0.442513	0.425509	0.600031	0.0550398	0.27602	0.787286
Transcripts	SGN-U353774	EH662414	CCR2	stage 7	0.484403	0.654589	0.699947	1	0.947854	0.20977	0.441073	0.63804	0.487196	0.327281	0.475905	0.735205	0.532802	0.0427419	0.373463	0.289109
Transcripts	SGN-U350807	AF454631	COMT	stage 3	0.181373	0.221394	0.793008	0.431457	0.578105	0.439977	0.956771	0.705149	0.703118	0.343695	0.67728		0.21928	0.646197		0.667159
Transcripts	SGN-U350807	AF454631	COMT	stage 4	0.0802727	0.0871107		0.272721	0.148108	0.11585	0.116866	0.14077	0.0899906	0.122839	0.0627011	0.119446	0.093136	0.116341	0.139913	0.0840512
Transcripts	SGN-U350807	AF454631	COMT	stage 5	0.0190543	0.035302	0.0248262	0.0343112	0.0358118	0.0457855	0.0541618	0.0618766	0.0264802	0.023381	0.0768938	0.0247555	0.0472411	0.00897714	0.0243193	0.0257586
Transcripts	SGN-U350807	AF454631	COMT	stage 6	0.0355442	0.0328863	0.0353407	0.041943	0.0397687	0.0239514	0.0826514	0.0452844	0.0317878	0.0361288	0.0262322	0.0543967	0.0411685	0.0151752	0.0303893	0.0728031
Transcripts	SGN-U350807	AF454631	COMT	stage 7	0.0558729	0.0583547	0.0947472	0.0832574	0.123976	0.0492789	0.0402223	0.0996713	0.0675008	0.0345817	0.0514844	0.0784569	0.033048	0.0818097	0.0500579	0.0271288
Transcripts	SGN-U348157	EL610523	CHR	stage 3	0.448251	0.146348	0.3794	0.322612	0.1106	0.099428	0.122415	0.343488	0.368396	0.113636	0.214222		0.112956	0.0712177		0.229736
Transcripts	SGN-U348157	EL610523	CHR	stage 4	0.280792	0.253951		0.224743	0.232025	0.151444	0.230236	0.351737	0.154755	0.164023	0.214366	0.216043	0.237128	0.266603	0.200636	0.0832907
Transcripts	SGN-U348157	EL610523	CHR	stage 5	0.145395	0.140913	0.197785	0.171231	0.250123	0.167599	0.147286	0.259217	0.170403	0.2186	0.153999	0.073106	0.0750749	0.197701	0.232871	0.0536946
Transcripts	SGN-U348157	EL610523	CHR	stage 6	0.396255	0.42146	0.464211	0.341081	0.534325	0.329656	0.259349	0.422976	0.40214	0.381961	0.513516	0.308715	0.53123	0.289786	0.461421	1
Transcripts	SGN-U348157	EL610523	CHR	stage 7	0.329703	0.433487	0.528677	0.644977	0.616812	0.363121	0.339372	0.561737	0.382874	0.32796	0.365209	0.480569	0.206907	0.510433	0.26701	0.165574
Transcripts	SGN-U347527	DQ269126	C3Hc1	stage 3	0.70198	0.0700328	0.38881	0.393543	0.120746	0.144391	0.209398	0.353852	0.567567	0.0387951	0.213977		0.0742165	0.177731		0.312276
Transcripts	SGN-U347527	DQ269126	C3Hc1	stage 4	0.213516	0.238705		0.268102	0.132607	0.168551	0.2592	0.150671	0.375954	0.145246	0.164728	0.164313	0.17735	0.197596	0.128365	0.0854091
Transcripts	SGN-U347527	DQ269126	C3Hc1	stage 5	0.130723	0.0737552	0.0834061	0.127059	0.126588	0.0937328	0.076918	0.121758	0.134292	0.100161	0.0493411	0.111076	0.121575	0.0598586	0.0539292	0.124902
Transcripts	SGN-U347527	DQ269126	C3Hc1	stage 6	0.129955	0.0993369	0.138537	0.122069	0.127679	0.184757	0.0665887	0.208629	0.13935	0.105383	0.0852382	0.176273	0.152454	0.049119	0.0544349	0.522157
Transcripts	SGN-U347527	DQ269126	C3Hc1	stage 7	0.154065	0.107597	0.153157	0.176503	0.276501	0.182056	0.0430149	0.314855	0.10959	0.0512324	0.0753152	0.204221	0.190139	0.0401643	0.0373171	0.101648
Transcripts	SGN-U354227	EL610525	HQT	stage 3	0.258386	0.0462329	0.39925	0.686688	0.620169	0.211416	0.394176	0.465779	0.828562	0.43021	0.00198026		0.140426	0.592396		0.770821
Transcripts	SGN-U354227	EL610525	HQT	stage 4	0.289266	0.444004		0.490024	0.44343	0.196421	0.306294	0.431994	0.297672	0.167654	0.441334	0.463125	0.238464	0.311505	0.284426	0.374206
Transcripts	SGN-U354227	EL610525	HQT	stage 5	0.102253	0.278464	0.235167	0.278588	0.218391	0.178684	0.127179	0.148164	0.197907	0.224199	0.263279	0.15185	0.156439	0.126213	0.145771	0.0511996
Transcripts	SGN-U354227	EL610525	HQT	stage 6	0.376841	0.51986	0.383747	0.348685	0.515807	0.253573	0.366082	0.315089	0.431431	0.397942	0.372603	0.396722	0.727196	0.296736	0.339287	0.568364
Transcripts	SGN-U354227	EL610525	HQT	stage 7	0.4289	0.625083	0.555548	0.744146	0.596587	0.480662	0.199632	0.41286	0.216904	0.246138	0.215944	0.580744	0.61213	0.0699416	0.187968	0.185511
Transcripts	SGN-U348506	DV689729	4CL3	stage 3	0.120317	0.0983797	0.0534464	0.111872	0.0636287	0.0870144	0.050309	0.0843757	0.0709501	0.0354927	0.00693245		0.122184	0.0817053		0.103355
Transcripts	SGN-U348506	DV689729	4CL3	stage 4	0.0661861	0.122779		0.239487	0.0419104	0.0616823	0.143068	0.131075	0.0855207	0.0545254	0.0962085	0.0995191	0.0520064	0.0933505	0.0498393	0.0768816
Transcripts	SGN-U348506	DV689729	4CL3	stage 5	0.0252264	0.0655862	0.100982	0.0913669	0.111199	0.0598327	0.0723278	0.112504	0.0943817	0.102176	0.0755219	0.0172947	0.0234497	0.0660136	0.111656	0.0458183
Transcripts	SGN-U348506	DV689729	4CL3	stage 6	0.441894	0.512995	0.423701	0.512712	0.54417	0.388193	0.382985	0.254666	0.371621	0.304718	0.397829	0.414282	0.620368	0.24768	0.26704	0.866155
Transcripts	SGN-U348506	DV689729	4CL3	stage 7	0.409573	0.684366	0.621083	0.871006	0.817575	0.242373	0.402158	0.437788	0.544204	0.201272	0.342631	0.721426	0.461943	0.117357	0.400283	0.140803
Transcripts	SGN-U351599	DV703981	CCoAOMT5	stage 3	0.57534	0.0912286	0.204959	0.260488	0.0757281	0.0580122	0.138293	0.166064	0.206554	0.0646751	0.00429171		0.0854921	0.0522384		0.0393358
Transcripts	SGN-U351599	DV703981	CCoAOMT5	stage 4	0.40087	0.0877278		0.0724639	0.0440952	0.100438	0.113613	0.0700709	0.0421886	0.0804553	0.0551345	0.0729015	0.0290289	0.126725	0.0849914	0.0687616
Transcripts	SGN-U351599	DV703981	CCoAOMT5	stage 5	0.346223	0.208215	0.312862	0.180629	0.239487	0.18496	0.188342	0.200166	0.255607	0.293086	0.0879004	0.124344	0.116463	0.117897	0.108344	0.371268
Transcripts	SGN-U351599	DV703981	CCoAOMT5	stage 6	0.741726	0.815122	0.48915	0.418103	0.544138	0.624893	0.165783	0.428688	0.545755	0.486399	0.635292	0.460517	0.532452	0.11811	0.328695	0.449914
Transcripts	SGN-U351599	DV703981	CCoAOMT5	stage 7	0.573871	0.919755	0.507862	0.620676	0.455866	0.714868	0.206129	0.297994	0.369423	0.537056	0.47934	0.513441	0.562057	0.222047	0.754674	0.197967
