# Supplementary material for: Use of the growing environment as a source of variation to identify the quantitative trait transcripts and modules of co-expressed genes that determine chlorogenic acid accumulation
Source: Plant Cell Environ. 2010 Jul;33(7):1220–33. doi: 10.1111/j.1365-3040.2010.02141.x (PMC2904492; doi:10.1111/j.1365-3040.2010.02141.x)
Supplement: Supplementary file 2 [file pce0033-1220-SD2.xls]

## Sheet: Table S2 - Primers
Gene name	Sol Genomic Network Accession	GeneBank Accession	Putative function	Primer F	Primer R	Product size	PCR Efficiency
PAL1	SGN-U352975	AF460203	Phenylalanine ammonia-lyase 1 (Atpal2; At3g53260)	TGAAGCTCATGTCATCGACC	CCGTGTTTTTCACTGAGGCC	96	1.97
PAL2	SGN-U348813	EE198074	Phenylalanine ammonia-lyase 2 (Atpal1; At2g37040)	GTTACGGAGTTACCACTGGG	GCCGTTTCCGAAGATTCC	115	2
C4H	SGN-U348076	EE199140	Cinnamic acid 4-hydroxylase (Atc4h; At2g30490)	GGGACGATACCACCACAAGA	GAACCACCGCAACCTCACT	92	1.956
4CL1	SGN-U353704	EH662404	4-coumarate-CoA ligase (At4cl1; At1g51680)	CCTCTTCTGCCTTCCCATAATC	TTGTGTAGGAGCAAGTTCATCA	112	1.845
4CL3	SGN-U348506	DV689729	4 Coumarate CoA ligase (At4cl1; At1g51680)	ATTTGGGTTCTCTCCGTCAAC	CGGGACTACTGGACTGCCTAA	91	1.98
4CL8	SGN-U349469	AM117807	4 Coumarate CoA ligase (At4cl8; At3g48990)	TGAGTTTGGATGACAGGTTCG	GATTCGGATGTCGCTCTTTCT	82	1.88
C3Hc1		DQ269126	P-coumaroyl 3'-hydroxylase C3Hc1 (CYP98A3; At2g40890)	TTCAGAGGGTGTGGTTGATGA	AACGAAGCCAAGGAATGTGA	110	1.794
C3Hc2	SGN-U347527	DQ269127	Coumaroyl 3'-hydroxylase C3Hc2 (CYP98A3; At2g40890)	TCGAGAAAAGAGCGGAGGAG	AAAGGAGGCCAATGATGGTG	101	1.91
HCT1	SGN-U349054	AM116757	Hydroxycinnamoyl transferase hct1 (Athct; At5g48930)	CCCAGCCTCAATTCCAGC	GGACACCGCAGTTTCAGG	101	1.73
HQT	SGN-U354227	EL610525	Hydroxycinnamoyl CoA quinate transferase (Athct; At5g48930)	CCCACAAAGAGGCTATGGAA	TGAGCACACGGGTATCAAAG	118	1.719
CCoAOMT1	SGN-U350674	EL645414	Caffeoyl-CoA 3-O-methyltransferase CCoAOMT (Atccoaomt1; At4g34050)	GCCAAAATCTCAGGCATCAA	CTTTCATGGGCTCTGGCTCT	114	1.949
CCoAOMT5	SGN-U351599	DV703981	Caffeoyl-CoA 3-O-methyltransferase (Atcoaomt6; At1g67980)	TCTCCACACCAGCTTTCTTGA	CTGCTCTTGCACTTCCTGATG	102	1.96
COMT	SGN-U350807	AF454631	Caffeic acid O-methyltransferase (Atcomt; At5g54160)	ATCGCATCCTCCGACTCCT	GCCAGACCGTAAAGCCTCTC	94	2
F5H1		EH662405	Ferulate-5-hydroxylase (At5h1; At4g36220)	AGTGAGGGCCAAGATGAGTTC	TCGAGCCAGTATAGCCAAGG	101	1.896
F5H2	SGN-U352383	DV689190	Ferulate 5 hydroxylase (At5h1; At4g36220)	TTCATTACTCGGGGGTTTTTC	TTTGGTGGACTTGCTTACTGC	93	1.89
CCR1	SGN-U347498	DV703229	Cinnamoyl CoA reductase (Atccr1; At1g15950)	GGGAAGCAGTGTGGAAAACC	GATGATGCGAAGAATGGTCA	139	1.85
CCR2	SGN-U353774	EH662414	Cinnamoyl CoA reductase (Atccr2; At1g80820)	GCTCAAGGATTTGGGGTTTG	GAGTGGGGAGGGGTATCTGG	98	1.964
CCR4	SGN-U348675	DV689388	Cinnamoyl CoA reductase (Atccrlike-4; At2g33600)	CAGAGGCTGGGCTGGAGATA	GCCTGCTGGTAGCTTTCGAC	71	1.858
CAD1	SGN-U348350	DV695361	Cinnamyl-alcohol dehydrogenase (Atcad1; At1g72680)	CCCATCAAAAGTGAGGACTGG	TTGGAGACCATGTTGGAGTTG	113	1.92
CAD2	SGN-U347744	EE194808	Cinnamyl-alcohol dehydrogenase (Atcad2 ; At2g21730)	CAACTCCAACTCGATCACCAA	ATGGGGGTTCACAAATTACCC	110	1.8
CAD8	SGN-U347752	EE198746	Cinnamyl-alcohol dehydrogenase (Atcad8; At4g37990)	GGGAAGCGAATGATAAAGTGC	TTGTCCGAAAGTGGTGTTGAC	111	1.94
CHR	SGN-U348157	EL610523	Chalcone reductase	CCTTTGCCACCATCAGAACA	GGCCTCCTCTGTGCCATATAA	102	2
POD	SGN-U351824	EH662413	Secretory peroxidase (PRXR1; AT4G21960)	AGGCAATCAAGCAACAACG	GGGAAGAAAGGGAGGATTG	123	1.838
reference	SGN-U351382	AB015599	Spermidine synthase	GAATAAATGGCCGAGCAGTTG	CATCAGCCATTCCAACAGAAG	106	1.912
reference	SGN-U347468	EE199348	Cyclophylin	CCAGTCCGAATCCTTAACCAG	GAGCTCCATGCAGATACGGC	94	1.876
reference	SGN-U352094	EE197714	Actin	TGGTGTGATGGTTGGTATGG	CCATGCTCGATTGGGTA	99	2.000
reference	SGN-U351812	EE199621	PolyUbiquitin 10	CAGACCAGCAGAGGCTGATT	AGAACCAAGTGAAGGGTGGA	100	1.944
reference	SGN-U350709	EH662403	40S Ribosomal protein	GCAACCCGTAGGATTCTGAG	TCAGCAGGGACAACAACATC	116	1.912
